# Supplementary material for: Mediating immunosuppressive functions: a new perspective on the complex immunological properties of SEMA4D in the tumor microenvironment
Source: Front Oncol. 2023 May 23;13:1171926. doi: 10.3389/fonc.2023.1171926 (PMC10242174; doi:10.3389/fonc.2023.1171926)
Supplement: Supplementary file 6 [file Table_2.xlsx]

## Sheet: Sheet1
			Gender	Age	Stage
		A	famale	76	IIA
		B	famale	36	IIA
		C	famale	70	IIIB
		D	male	87	IIIB
		E	male	60	IIIB
		F	famale	55	IIB
		G	male	59	IIIB
		H	male	56	IIA
		I	famale	58	IIA
		J	famale	49	IIIB
		K	male	57	IIA
		L	famale	72	IIA
		M	male	56	IIIB
		N	male	57	IIA
		O	male	40	IIA
		P	male	59	IIIA
		Q	male	68	IIA
		R	male	70	I
		S	famale	77	IIB
		T	male	57	IIB
		U	male	62	IIB
		V	male	71	IIIB
		W	male	59	IIA
		X	male	73	IIA
		Y	male	56	IIIC
		Z	male	52	I
		AA	male	47	IIB
		AB	male	32	IIA
